# Supplementary material for: Factors Associated with Large Renal Function Decline in Patients with Chronic Hepatitis C Successfully Treated with Direct-Acting Antiviral Therapy
Source: Diagnostics (Basel). 2023 Jan 27;13(3):473. doi: 10.3390/diagnostics13030473 (PMC9914858; doi:10.3390/diagnostics13030473)
Supplement: Supplementary file 1 [file diagnostics-13-00473-s001.zip]

Archive with 1 entries (1 files):
- diagnostics-2152347-supplementary.pdf
